# Supplementary material for: Root exudates and chemotactic strains mediate bacterial community assembly in the rhizosphere soil of Casuarina equisetifolia L
Source: Front Plant Sci. 2022 Sep 20;13:988442. doi: 10.3389/fpls.2022.988442 (PMC9534574; doi:10.3389/fpls.2022.988442)
Supplement: Supplementary file 1 [file Table_1.xlsx]

## Sheet: Sheet1
Serial number	Name
1	Enterobacter cloacae
2	Bacillus aryabhattai
3	Paenibacillus glycanilyticus
4	Bacillus megaterium
5	Bacillus cereus
6	Bacillus cereus strain B33
7	Rhizobium sp. T1-17
8	Enterobacter sp. K24
9	Enterobacter hormaechei strain AMS-38
10	Enterobacter cloacae strain T137
11	Burkholderia sp. strain ASS14
12	Bacillus cereus strain XG2
13	Lysinibacillus sp. strain Md1-14
14	Bacillus sp. strain D1SS250
15	Paraburkholderia sp. strain TM-B25
16	Streptomyces psammoticus
17	Bacillus cereus strain CP1
18	Enterobacter sp. strain AL324
19	Acinetobacter sp. strain SK14
20	Enterobacter cloacae strain EC7
21	Bacillus amyloliquefaciens strain MG1
22	Acinetobacter baumannii strain L30
23	Acinetobacter soli strain RJ12
24	Pseudomonas psychrotolerans
25	Luteibacter yeojuensis
26	Amantichitinum ursilacus
27	Curtobacterium sp.
28	Burkholderia plantarii
29	Pantoea sp.
30	Bacillus thuringiensis
31	Bacillus sp.
32	Rhizobium sp.
33	Cronobacter sakazakii
34	Delftia tsuruhatensis
35	Stenotrophomonas sp.
36	Brevundimonas vesicularis
37	Ochrobactrum sp.
38	Novosphingobium panipatense
39	Pseudomonas sp.
40	Microbacterium arborescens
41	Chryseobacterium aquifrigidense
42	Sphingomonas sanguinis
43	Acinetobacter nosocomialis strain AC1530
44	Bacillus pumilus
45	Enterobacter cloacae
46	Paraburkholderia guartelaensis
47	Burkholderia cepacia
48	Bacillus anthracis
49	Bacillus sp. S11701
50	Bacillus altitudinis
51	Streptomyces sp.ACT-0102
52	Neobacillus bataviensis
53	Sphingomonas sp. S6-268
54	Paraburkholderia dokdonella
55	Acinetobacter radioresistens
56	Bacillus tropicus
57	Bacillus acidiceler
58	Burkholderia contaminans
59	Streptomyces xanthochromogenes
60	Mesorhizobium sp.
61	Dermacoccus nishinomiyaensis
62	Burkholderia stagnalis
63	Bacillus megaterium
64	Bacillus thuringiensis
65	Bacillus aryabhattai
66	Bacillus velezensis
67	Corynebacterium phoceense
68	Paraburkholderia phenoliruptrix BR3459a
69	Burkholderia cenocepacia
70	Enterobacter sp.
71	Deinococcus radiodurans
72	Roseomonas mucosa
